# Supplementary material for: FIN-Seq: transcriptional profiling of specific cell types from frozen archived tissue of the human central nervous system
Source: Nucleic Acids Res. 2019 Nov 15;48(1):e4. doi: 10.1093/nar/gkz968 (PMC7145626; doi:10.1093/nar/gkz968)
Supplement: gkz968_Supplemental_Files [file gkz968_supplemental_files.zip]

Archive with 2 entries (2 files):
- FIN-Seq_Code.zip
- Supplementary Figures.pdf
